# Supplementary material for: TmSpz-like Plays a Fundamental Role in Response to E. coli but Not S. aureus or C. albican Infection in Tenebrio molitor via Regulation of Antimicrobial Peptide Production
Source: Int J Mol Sci. 2021 Oct 8;22(19):10888. doi: 10.3390/ijms221910888 (PMC8509142; doi:10.3390/ijms221910888)
Supplement: Supplementary file 1 [file ijms-22-10888-s001.zip]

Archive with 1 entries (1 files):
- ijms-1368513-supplementary.pdf
